# Supplementary material for: Advances in deciphering the genetic basis of insect cuticular hydrocarbon biosynthesis and variation
Source: Heredity (Edinb). 2020 Nov 2;126(2):219–34. doi: 10.1038/s41437-020-00380-y (PMC8027674; doi:10.1038/s41437-020-00380-y)
Supplement: Supplementary file 1 — Table S1 [file 41437_2020_380_MOESM1_ESM.xlsx]

## Sheet: Sheet1
Table S1: Complete list of all verified genes (64 in total) with a demonstrated effect on CHC compound quantities, validated through targeted knockdown/mutation/ectopic expression studies, irrespective of whether there functionality could be attributed specifically to the CHC biosynthesis pathway or not. The gene effects are indicated according to up- and downregulation of components in the four …
NCBI annotation	NCBI gene ID	NCBI description / putative function	mb-alkanes	n-alkanes	n-alkenes	alkadienes	Taxa	Comments	Reference	OrthoDB v10.1, Insecta-level	OrthoDB evo-lutionary rate	Phyletic profile across 148 Insecta species (total gene count|species with multicopy of gene|species with single copy of gene)
ACC	35761	Acetyl-CoA carboxylase					Drosophila melanogaster (fruit fly)	almost full depletion of all CHCs	Wicker-Thomas et al, 2015	24051at50557	0.81	579|148|0
app	39399	putative palmitoyl-transferase					Drosophila melanogaster (fruit fly)	unspecific upregulation of CHCs, female-specific downregulation of 1 n-alkene	Dembeck et al, 2015	30529at50557	0.85	23|2|19
BgFas1	Only in Genbank, nucleotide: MK605588.1 protein: QCW07581.1	Fatty acid synthase					Blatella germanica (German cockroach)	Hypothesized microsomal FAS, effect in both sexes on n-alkanes and n-alkenes	Pei et al, 2019	NA	NA	NA
BgFas2	Only in Genbank, nucleotide: MK605589.1 protein: QCW07582.1	Fatty acid synthase					Blatella germanica (German cockroach)		Pei et al, 2019	NA	NA	NA
BgFas4	Only in Genbank, nucleotide: MK605591.1 protein: QCW07584.1	Fatty acid synthase					Blatella germanica (German cockroach)		Pei et al, 2019	NA	NA	NA
BgFas5	Only in Genbank, nucleotide: MK605592.1 protein: QCW07585.1	Fatty acid synthase					Blatella germanica (German cockroach)		Pei et al, 2019	NA	NA	NA
BgFas6	Only in Genbank, nucleotide: MK605593.1 protein: QCW07586.1	Fatty acid synthase					Blatella germanica (German cockroach)		Pei et al, 2019	NA	NA	NA
CG10097	3771756	putative fatty acyl-CoA reductase					Drosophila melanogaster (fruit fly)	unspecific up- and downregulation of CHCs	Dembeck et al, 2015	44964at50557	1.01	1100|148|0
CG13091	34188	putative fatty acyl-CoA reductase					Drosophila melanogaster (fruit fly)	unspecific up- and downregulation of CHCs	Dembeck et al, 2015	39954at50557	1.18	832|146|2
CG14688	41275	uncharacterized protein					Drosophila melanogaster (fruit fly)	unspecific upregulation of CHCs in females, unspeci-fic up- and downregula-tion of CHCs in males (no downregulation of n-alkanes)	Dembeck et al, 2015	89731at50557	0.97	155|11|132
CG16979	39687	putative thiolesterase					Drosophila melanogaster (fruit fly)	unspecific upregulation of CHCs in males only	Dembeck et al, 2015	103745at50557	1.25	254|101|46
CG18609	37158	putative fatty acid elongase					Drosophila melanogaster (fruit fly)	unspecific up- and downregulation of CHCs	Dembeck et al, 2015	106932at50557	1.25	124|25|2
CG30008	246388	putative fatty acid elongase					Drosophila melanogaster (fruit fly)	unspecific up- and downregulation of CHCs, much stronger in males	Dembeck et al, 2015	124545at50557	1.33	45|4|31
CG5599	32441	putative NADH dehydrogenase with dihydrolipo-amide branched chain acyltransfe-rase activity					Drosophila melanogaster (fruit fly)	upregulation of all CHCs	Dembeck et al, 2015	66850at50557	1.1	153|8|137
CG7724	39918	putative Steroid synthetase with oxidase/reductase activity					Drosophila melanogaster (fruit fly)	unspecific up- and downregulation of CHCs	Dembeck et al, 2015	63233at50557	1.26	83|8|67
CG8680	33744	putative NADH dehydrogenase with dihydrolipo-amide branched chain acyltransfe-rase activity					Drosophila melanogaster (fruit fly)	Upregulation of all CHCs	Dembeck et al, 2015	142607at50557	0.85	143|5|133
CG8814	33492	uncharacterized protein					Drosophila melanogaster (fruit fly)	unspecific upregulation of CHCs	Dembeck et al, 2015	88915at50557	1.15	144|10|123
CG9458	41214	putative fatty acid elongase					Drosophila melanogaster (fruit fly)	unspecific downregulation of CHCs in females (upregulation of 1 mb-alkane), unspecific upregulation of CHCs in males	Dembeck et al, 2015	105269at50557	1.13	22|9|4
CG9801	41044	uncharacterized protein					Drosophila melanogaster (fruit fly)	unspecific downregulation of CHCs and upregulation of 1 mb-alkane in females, unspecific upregulation of CHCs in males	Dembeck et al, 2015	56058at50557	1.29	122|2|118
Cyp49a1	36105	Cyp49a1					Drosophila melanogaster (fruit fly)	unspecific downregulation of CHCs in females, unspecific upregulation of CHCs in males	Dembeck et al, 2015	47883at50557	0.94	578|140|7
Cyp4g1	30986	Cytochrome P450-4g1					Drosophila melanogaster (fruit fly)	Strong downregulation of all CHC CHCs after 4 days, retention of longer chained CHC after 1 day	Qiu et al, 2012	33313at50557	0.85	304|112|32
Cyp4g51	100164072	Cytochrome P450-4g1					Acyrthosiphon pisum (pea aphid)	Decrease only signifi-cant in 3 d old nymphs, only n-alkanes detected on cuticle, internal n- and mb-alkanes also reduced	Chen et al, 2016	33313at50557	0.85	304|112|32
Cyp4s3	32444	Cyp4s3					Drosophila melanogaster (fruit fly)	unspecific upregulation of CHCs in females, unspeci-fic up- and down-regulation of CHCs in males	Dembeck et al, 2015	56011at50557	1.01	44|5|32
Cyp9f2	41520	Cyp9f2					Drosophila melanogaster (fruit fly)	unspecific up- and downregulation of CHCs in females, unspecific upregulation of CHCs in males	Dembeck et al, 2015	51101at50557	1.23	1115|134|6
Desat1	117369	Desaturase 1					Drosophila melanogaster (fruit fly)	Downregulation of both n-n-alkenes and alkadienes in males and females	Wicker-Thomas et al, 1997; Dallerac et al, 2000	66268at50557	0.83	334|78|64
Desat2	41536	Desaturase 2					Drosophila melanogaster (fruit fly)	Conversion of 1 specific diene compound to its positional isomer	Coyne et al, 1999; Dallerac et al, 2000	66268at50557	0.83	334|78|64
DesatF	44006	Fad2					Drosophila melanogaster (fruit fly)	Knockdown effect only in females, upregulation of n-alkenes, downregulation of alkadienes	Chertemps et al, 2006	66268at50557	0.83	334|78|64
Desi	41292	Desiccate					Drosophila melanogaster (fruit fly)	unspecific upregulation of CHCs, only in males	Dembeck et al, 2015	137582at50557	1.31	138|7|124
dsx	40940	doublesex					Drosophila melanogaster (fruit fly)	Only specific CHCs with a role in sexual communi-cation analyzed	Waterbury, 1999	104712at50557	0.85	65|7|49
ebony	42521	e					Drosophila melanogaster (fruit fly)	Effect only tested in females, bias towards reduction of shorter-chain (< C25) and increase of longer-chain (> C25) CHCs	Massey et al, 2019	13979at50557	1.13	187|26|122
ecd	38291	ecdysoneless					Drosophila melanogaster (fruit fly)	In- and decreases in unsaturated CHCs in ecyd-1 mutant females temperature-dependent	Wicker and Jallon, 1995	76963at50557	1.45	147|5|137
eloF	41211	elongase F					Drosophila melanogaster (fruit fly)	Only females: Large increase of shorter- chain CHCs, decrease of longer-chain CHCs	Chertemps et al, 2007	106932at50557	1.25	124|25|2
FASN1	33524	Fatty acid synthase 1					Drosophila melanogaster (fruit fly)	fat body-expressed	Wicker-Thomas et al, 2015	1091at50557	1.05	1063|146|2
FASN2/mFAS	117361	Fatty acid synthase 2					Drosophila melanogaster (fruit fly)	oenocyte-specific, putative microsomal FAS, effect on males only	Chung et al, 2014; Wicker-Thomas et al, 2015	1091at50557	1.05	1063|146|2
FASN3	3355111	Fatty acid synthase 3					Drosophila melanogaster (fruit fly)	oenocyte-specific, putative cytosolic FAS, effect on males only	Wicker-Thomas et al, 2015	1091at50557	1.05	1063|146|2
Fatp1	26067068	Fatty acid transport protein 1					Drosophila melanogaster (fruit fly)	unspecific downregula-tion of CHCs, alkadienes only detected and downregulated in females	Wicker-Thomas et al, 2015	28097at50557	0.99	408|141|6
Hacd1	34614	3-hydroxyacyl-CoA dehydratase 1					Drosophila melanogaster (fruit fly)	unspecific downregula-tion of CHCs, alkadienes only detected and downregulated in females	Wicker-Thomas et al, 2015	114316at50557	1.05	257|114|20
Hacd2	34762	3-hydroxyacyl-CoA dehydratase 2					Drosophila melanogaster (fruit fly)	unspecific downregulation of CHCs, alkadienes only detected and downregulated in females, mb-alkanes only in males	Wicker-Thomas et al, 2015	114316at50557	1.05	257|114|20
Irc	42049	Immune-regulated catalase					Drosophila melanogaster (fruit fly)	unspecific downregulation of CHCs in females (except for one diene), unspecific upregulation of CHCs in males	Dembeck et al, 2015	33694at50557	1.42	51|0|51
LmCYP4G102	Only in GenBank, Protein: ANW46746.1 cds: KU833274.1	Cytochrome P450-4g1					Locusta migratoria (grass hopper)	No unsaturated CHCs detected, no distiction between male and female CHC profies	Yu et al, 2016	NA	NA	NA
LmFAS1	MN863497	microsomal FAS					Locusta migratoria (grass hopper)	No unsaturated CHCs detected, no distiction between male and female CHC profies	Yang et al, 2020	NA	NA	NA
LmFAS3	MN863499	microsomal FAS					Locusta migratoria (grass hopper)	No unsaturated CHCs detected, no distiction between male and female CHC profies	Yang et al, 2020	NA	NA	NA
Lip2	43980	putative triglyceride lipase					Drosophila melanogaster (fruit fly)	upregulation of mostly n-alkanes and methyl-branched alkanes, downregulation of only n-alkanes and n-alkenes in males	Dembeck et al, 2015	39202at50557	1.09	1836|148|0
LpR1	2768687	Lipophorin receptor 1					Drosophila melanogaster (fruit fly)	Much stronger deleterious effect on all CHC classes in both sexes when knocked down together with LpR2	Wicker-Thomas et al, 2015	24488at50557	0.91	178|32|110
LpR2	43105	Lipophorin receptor 2					Drosophila melanogaster (fruit fly)	see above	Wicker-Thomas et al, 2015	24488at50557	0.91	178|32|110
nerd	5657642	NA					Drosophila melanogaster (fruit fly)	Only 1 n-alkene in homozygous mutagenized males tested	Ferveur & Jallon, 1993	NA	NA	NA
NIELO2	?	fatty acid elongase					Nilaparvata lugens (brown planthopper)	Only straight-chain alkanes detected/analyzed	Li et al, 2019b	NA	NA	NA
NIELO3	?	fatty acid elongase					Nilaparvata lugens (brown planthopper)	Only straight-chain alkanes detected/analyzed	Li et al, 2019b	NA	NA	NA
NIELO8	?	fatty acid elongase					Nilaparvata lugens (brown planthopper)	Only straight-chain alkanes detected/analyzed	Li et al, 2019b	NA	NA	NA
NIELO16	?	fatty acid elongase					Nilaparvata lugens (brown planthopper)	Only straight-chain alkanes detected/analyzed	Li et al, 2019b	NA	NA	NA
NlFAR7 (wat orthologue)	Only in GenBank, nucleotide: MG573162.1 protein: AWJ25024.1	fatty acyl-CoA reductase					Nilaparvata lugens (brown planthopper)	Only straight-chain alkanes detected/analyzed	Li et al, 2019a	NA	NA	NA
NlFAR9	Only in GenBank, nucleotide: MG573164.1 protein: AWJ25026.1	fatty acyl-CoA reductase					Nilaparvata lugens (brown planthopper)	Only straight-chain alkanes detected/analyzed	Li et al, 2020	NA	NA	NA
Nrt	39873	Neurotactin					Drosophila melanogaster (fruit fly)	unspecific up- and downregulation of CHCs in females, unspecific upregulation of CHCs and downregulation of only n-alkanes in males	Dembeck et al, 2015	52688at50557	1.18	141|4|133
ovo	31429	Zn finger transcription factor					Drosophila melanogaster (fruit fly)	Data for males not shown, increased unsaturated CHCs not properly characterized, represented as n-alkanes, increase in female 7,11-diene age-dependent	Wicker and Jallon, 1995	57803at50557	0.83	142|10|119
PHGPx	38413	PHGPx					Drosophila melanogaster (fruit fly)	unspecific up- and downregulation of CHCs in females, unspecific upregulation of CHCs in males	Dembeck et al, 2015	112284at50557	0.91	284|95|48
Prx6005	33493	Peroxiredoxin 6005					Drosophila melanogaster (fruit fly)	unspecific up- and downregulation of CHCs	Dembeck et al, 2015	114133at50557	0.83	340|121|25
Pxd	2768671	Peroxidase					Drosophila melanogaster (fruit fly)	unspecific upregulation of CHCs in females, unspecific up- and downregulation of CHCs in males	Dembeck et al, 2015	59132at50557	1.07	714|143|4
Pxn	38326	Peroxidasin					Drosophila melanogaster (fruit fly)	unspecific up- and downregulation of CHCs	Dembeck et al, 2015	8470at50557	1.06	160|12|135
RPRC000123 (FASN3 orthologue)	Only available in VectorBase as RPRC000123	Fatty acid synthase 3					Rhodnius prolixus (kissing bug)	Hypothesized cytosolic FAS, effect in both sexes on n-alkanes and n-alkenes	Moriconi et al, 2019	1091at50557	1.05	1063|146|2
Sc2/TER	38457	Sc2					Drosophila melanogaster (fruit fly)	unspecific, strong downregulation of CHCs, alkadienes only detected and downregulated in females	Wicker-Thomas et al, 2015	106946at50557	0.88	152|8|136
Sxl	3772180	Sex lethal					Drosophila melanogaster (fruit fly)	Only amounts of 1 n-alkene and 1 alkadiene analyzed in both sexes, female mutants also heterozygous for trans	Tompkins & McRobert, 1989; 1995	98398at50557	0.83	172|33|87
spidey/KAR	31703	spidey					Drosophila melanogaster (fruit fly)	almost full depletion of all CHCs, alkadienes only detected and depleted in females	Wicker-Thomas et al, 2015	125652at50557	1.08	480|146|1
tan	31863	t					Drosophila melanogaster (fruit fly)	Effect only tested in females, bias towards increase of shorter-chain and decrease of longer-chain CHCs	Massey et al, 2019	57745at50557	1.05	175|22|125
tra	39849	transformer					Drosophila melanogaster (fruit fly)	Only two most abundant n-alkenes and alkadienes in males ectopically expressing tra analyzed, both eloF and desatF expression also upregulated in males with ectopic tra expression males (see above)	Ferveur et al, 1997; Chertemps et al 2006; 2007	NA	NA	NA
